# Supplementary material for: Stuart has got the PoWeR! Skeletal muscle adaptations to a novel heavy progressive weighted wheel running exercise model in C57BL/6 mice
Source: Exp Physiol. 2023 Nov 16;109(2):271–82. doi: 10.1113/EP091494 (PMC10988744; doi:10.1113/EP091494)
Supplement: Supplementary file 1 — Dataset [file EPH-109-271-s001.xlsx]

## Sheet: Tissue Mass
Supplemental Table 1: Tissue Mass (mg tissue/g body mass)
	SED	PoWeR	hPoWeR	P-value	Effect Size (η²)
Heart	4.66±0.27	4.97±0.51	4.78±0.34	0.379	0.216
GAS	4.70±0.20	4.68±0.36	4.76±0.34	0.96	0.024
PLT	0.61±0.06	0.65±0.06	0.65±0.06	0.123	0.301
SOL	0.28±0.03	0.33±0.03*	0.35±0.03*	<0.001	0.578
TRI	4.00±0.30	3.83±0.30	4.06±0.28	0.386	0.214
* Indicates significantly different than SED

## Sheet: Free Wheel Running Distance
Supplemental Figure 1. Free wheel/unloaded Running Characteristics
Week	Average Daily Distance (km)
W1	5.03
W2	5.17
W3	5.09
W4	5.88
W5	5.88
W6	5.22
W7	5.43
W8	5.23

## Sheet: Raw Data
ID	Group	AgeAtStart	BM0	BM1	BM2	BM3	BM4	BM5	BM6	BM7	BM8	BM9	BMAtSac	RDI1	RDI2	RDI3	RDI4	RDI5	RDI6	RDI7	RDI8	RDI9	RDU1	RDU2	RDU3	RDU4	RDU5	RDU6	RDU7	RDU8	RDU9	RV1	RV2	RV3	RV4	RV5	RV6	RV7	RV8	RV9	F1	F2	F3	F4	F5	F6	F7	F8	F9
A	1	5.7	23.53	23.53	22.9	23.42	24.55	23.49	24.37	24.7	24.59	25.16	25.65																												3.27	3.43	3.86	4.07	4.36	3.01	3.81	4.23	3.63
B	1	7.6	27.13	27.13	30.01	30.02	29.73	28.84	29.98	29.63	28.51	29.67	29.12																												6.67	5.14	4.81	4.53	4.5	4.46	5	4.8	4.81
C	1	7.6	28.36	28.36	28.1	30.6	28.83	28.35	28.26	28.88	28.9	28.88	28.68																												5.71	4.11	5.89	4.29	4.49	4.14	4.85	4.46	4.5
F	1	7.2	30.7	30.7	29.34	30.32	30.21	29.91	29.99	30.21	30.79	30.5	30.84																												3.63	4.73	4.6	4.79	4.21	4.17	4.6	4.34	4.27
L	1	6	26.52	26.52	26.37	27.16	27.86	27.26	28.06	28.66	26.88	27.96	27.96																												5	4.29	4.17	4.21	4.34	4.23	4.49	4.21	4.2
M	1	6	27.83	27.83	28.4	28.12	27.29	29.97	28.15	27.92	28	27.62	27.56																												4.34	4.46	4.07	4.21	4.1	3.97	4.4	4.28	4.2
N	1	6	27.86	27.86	24.93	24.93	24.35	23.7	24.66	24.45	24.7	24.75	25.65																												5.29	4.09	3.8	3.79	3.96	3.89	4.17	4.14	4
Q	1	6.1	26.36	26.36	26.05	25.91	26.19	26.15	26.3	26.43	26.65	26.45	26.34																												4.04	4.1	4.23	4.07	4.1	4.29	4.16	4.14	4.15
R	1	6.1	26.06	26.06	25.03	25.35	25.39	24.52	26.04	26.03	26.29	25.97	26.55																												3.97	3.69	4.14	4.09	4	4.29	4.13	3.96	4.31
T	1	6.1	26.32	26.32	25.82	26.1	26.3	26.29	26.02	26.77	26.54	25.94	26.64																												3.9	3.89	3.99	3.91	4.28	4.43	4.46	4.16	4.21
Y	1	5.7	23.5	23.5	23.93	24.25	24.03	24.19	24.67	24.36	24.3	24.24	24.52																												3.86	4.07	4.24	3.84	4.36	3.97	4.01	4.01	3.86
Z	1	5.7	24.02	24.43	24	24.13	24.55	24.7	24.48	24.73	24.48	24.78	25.32																												3.86	3.89	3.8	3.49	3.9	3.86	3.96	4.04	3.7
BA	1	5.8	24.3	24.09	23.49	23.91	22.06	24.04	25.05	24.85	24.56	24.83	23.89																												4.3	3.71	3.97	3.81	4.02	4.55	4.11	3.94	3.98
AF	2	7.6	28.73	30.11	30	30.77	31.35	31.7	31.3	32.06	32.29	31.9	31.65	2.66	3.05	2.94	2.47	2.63	2.58	3.01	3.1	2.32	02:26:53	02:08:46	02:00:33	01:43:08	01:47:25	01:44:26	01:53:37	01:57:32	01:35:35	1.08	1.42	1.46	1.44	1.47	1.48	1.59	1.58	1.46	5.34	6.24	5.57	5.57	5.8	5.61	6.02	5.83	5.37
E	2	7.7	31.2	30.2	29.49	30.6	30.62	30.28	30.33	30.29	30.98	30.64	30.45	2.09	4.44	3.38	4.33	5.08	4.35	4.19	3.61	2.79	01:39:07	02:46:58	02:05:42	02:27:58	02:47:35	02:21:06	02:11:59	02:10:51	01:47:44	1.27	1.6	1.61	1.76	1.82	1.85	1.9	1.65	1.55	5.3	6.11	5.81	5.94	6.06	5.93	6.3	5.97	5.66
I	2	6	23.2	23.5	24.14	24.4	24.55	25.11	25.85	25.77	25.6	25.65	25.26	0.64	7.92	9.22	8.47	10.08	11	10.96	9.86	10.84	00:55:26	04:21:48	04:11:08	03:37:43	04:07:45	04:12:05	04:03:57	03:45:11	04:12:10	0.69	1.81	2.2	2.33	2.44	2.62	2.7	2.63	2.58	4.66	5.13	5.31	5.5	5.53	5.52	6.11	5.66	6.04
P	2	6.1	29.15	28.8	29.95	29.2	28.55	27.42	28.49	28.44	28	27.93	28.29	3.05	4.53	4.61	4.16	5.46	5.79	4.73	5.54	5.63	02:31:41	02:56:40	02:49:53	02:26:23	02:50:54	02:49:37	02:32:14	03:01:44	03:00:13	1.21	1.54	1.63	1.71	1.92	2.05	1.86	1.83	1.87	5.03	5.56	5.8	5.56	5.43	5.67	5.33	5.4	5.1
AG	2	5.3	26.11	25.93	26.34	26.71	26.56	27.3	27.46	27.72	28.11	27.72	27.42	2.82	3.86	3.7	4.01	2.71	4.73	3.58	1.37	2.87	02:18:27	02:32:14	02:14:41	02:13:59	01:42:37	02:14:35	01:50:42	01:01:20	01:37:34	1.22	1.52	1.65	1.8	1.59	2.11	1.94	1.34	1.77	4.13	4.73	5.03	5.21	5.19	5.14	5.34	5.89	4.36
AH	2	5.3	25.61	25.59	26.32	26.75	26.33	27.12	27.85	27.09	27.27	27.35	27.92	2.65	5.88	8.12	8.52	9.27	11.28	13.28	11.88	9.45	02:34:01	03:23:32	03:53:07	03:53:30	03:51:22	04:24:17	05:14:45	04:22:49	04:31:16	1.03	1.73	2.09	2.19	2.4	2.56	2.53	2.71	2.09	4.14	5.23	5.54	5.67	5.07	5.4	5.96	5.37	5.63
AK	2	4.8	19.45	20.82	21.1	21.87	22	22.23	22	22.17	21.82	22.21	22.16	2.26	3.55	4.83	8.45	9.12	8.4	4.56	6.33	7.18	01:44:57	02:13:51	02:30:15	03:51:15	04:00:15	03:33:51	02:08:01	02:48:54	03:17:19	1.29	1.59	1.93	2.19	2.28	2.36	2.14	2.25	2.18	3.96	4.29	4.76	5.01	4.96	5.46	5.19	4.99	5.26
AL	2	4.8	20.86	20.77	21.09	21.87	22.41	22.65	22.82	22.88	23.52	23.3	24.7	3.94	6.26	4.22	4.18	4.99	5.68	6.44	5.84	7.11	03:01:31	03:02:56	02:39:35	02:22:18	02:42:48	02:52:26	03:06:48	02:53:53	03:17:04	1.3	2.05	1.59	1.76	1.84	1.98	2.07	2.02	2.16	3.33	3.84	3.99	4.29	4.54	4.29	5.1	5.24	4.06
AO	2	4.9	26.77	25.87	26.04	26.1	26.25	26.78	26.65	26.12	26.42	26.57	26.57	2.14	2.66	5.11	5.78	6.58	5.65	7.72	5.61	7.49	01:43:49	02:40:09	03:00:04	03:04:44	03:16:40	02:55:14	03:34:52	02:49:40	03:27:23	1.24	1	1.7	1.88	2.01	1.94	2.16	1.98	2.17	3.96	4.81	4.76	5.18	4.83	5.71	5.94	6.1	5.43
AQ	2	3	24.25	24.56	24.78	25	26.27	26.38	26.39	26.47	26.35	26.14	26.16	3.71	7.29	9.62	7.09	7.55	8.04	9.44	7.21	8.68	02:40:48	03:30:57	03:44:11	02:55:29	03:03:55	03:24:00	03:51:58	03:03:39	03:33:14	1.38	2.07	2.57	2.42	2.46	2.36	2.44	2.36	2.44	4.34	4.97	5.33	4.34	4.66	5.2	5.21	4.84	5.29
AA	3	5.7	25.3	26.4	25.84	25.96	26.63	27.07	26.56	26.21	26.1	26.19	27.89	3.83	7.68	8.31	7.93	7.56	6.69	4.94	2.61	2.2	02:52:49	04:31:04	04:07:41	03:37:25	03:27:11	03:13:58	02:44:16	01:54:31	01:41:47	1.33	1.7	2.01	2.19	2.19	2.07	1.8	1.37	1.3	4.23	5.46	5.76	5.6	5.17	5.14	5.01	5.04	4.7
AB	3	5.8	26.37	26.09	24.45	27.26	27.17	26.8	27.65	27.66	28	27.72	27.44	1.66	3.35	3.35	3.97	3.52	1.68	1.26	0.75	0.7	01:25:49	02:03:10	01:55:49	02:06:38	01:52:57	01:14:14	00:56:55	00:40:32	00:43:22	1.16	1.63	1.74	1.88	1.87	1.36	1.33	1.12	0.97	4.38	4.87	5.31	5.13	5.23	4.83	4.79	5	4.53
G	3	7.3	28.74	28.23	28.32	28.57	28.64	28.94	29.26	29.3	30	30.55	29.86	3.22	5.78	5.05	4.69	5.47	5.12	5.67	2.74	4.29	02:39:13	03:18:47	02:42:59	02:25:43	02:52:07	02:39:56	02:45:07	01:39:06	02:27:13	1.21	1.74	1.86	1.93	1.91	1.92	2.06	1.66	1.75	5.68	5.46	5.56	5.39	5.37	5.54	6.06	5.33	5.59
H	3	7.3	28.18	27.85	28.27	27.04	27.13	26.82	27.94	27.77	28.17	27.93	29.94	1.03	1.72	4.99	6.07	8.26	6.19	5.45	3.23	2.64	00:58:52	01:25:04	03:17:35	03:31:30	04:20:03	03:41:42	03:23:12	02:35:39	02:12:02	1.05	1.21	1.52	1.72	1.91	1.67	1.61	1.24	1.2	5.1	3.94	5.01	4.94	5.09	5.13	5.4	4.74	4.94
W	3	5.6	22.65	22.03	22.03	23.57	23.7	24.61	24.81	25.38	24.73	25.82	24.81	0.18	0.99	2.75	4.9	7.33	4.55	2.1	0.91	2.47	00:14:20	01:00:47	01:50:49	02:52:36	03:40:42	02:43:34	01:48:15	00:53:11	01:51:24	0.77	0.98	1.49	1.7	1.99	1.67	1.16	1.03	1.33	3.9	4.57	4.59	5.1	5.47	5.23	5.64	4.94	5.06
X	3	5.6	23.79	28.75	28.75	23.45	23.81	24.4	23.61	24.25	25.15	25	24.92	3.36	8.7	1.62	0.11	0.27	0.08	2.58	2.93	2.65	02:34:30	04:37:49	01:04:26	00:12:03	00:22:15	00:06:10	02:04:11	02:20:44	02:13:11	1.31	1.88	1.5	0.55	0.73	0.74	1.25	1.25	1.2	4.88	4.77	5.03	4.57	4.38	4.33	4.4	4.96	4.86
BB	3	5.8	24.95	24.19	25.15	25.74	26.53	26.22	27.8	26.78	23.87	27.19	27.14	1.57	3.92	6.28	5.38	4.25	2.33	6.66	3.89	1.97	01:27:07	02:48:53	03:31:28	02:49:00	02:16:19	01:25:27	03:08:48	02:13:44	01:24:00	1.08	1.39	1.78	1.91	1.87	1.64	2.12	1.75	1.41	4.1	4.1	5.56	5.25	5.42	6.04	5.2	5.07	5.15
AJ	3	4.8	21.27	21.56	22.12	22.6	23.01	23.03	22.85	22.4	22.72	22.76	23.7	3.64	6.23	6.41	7.81	7.16	8.19	8.85	6.37	5.59	02:44:36	03:27:01	03:12:33	03:30:51	03:14:54	03:40:14	04:02:28	03:22:53	03:07:29	1.33	1.8	2	2.22	2.2	2.23	2.19	1.88	1.79	3.83	4.49	4.77	5.06	4.54	4.61	4.89	4.79	4.46
AP	3	4.9	24.8	24.51	24.55	25.59	25.6	25.88	25.85	26.04	26.58	26.75	27	2.68	5.86	6.51	4.74	4.42	1.34	0.91	0.56	2	02:24:30	03:04:38	03:01:52	02:35:40	02:27:30	01:02:48	00:51:13	00:34:07	01:28:48	1.11	1.9	2.15	1.83	1.8	1.28	1.06	0.98	1.35	3.96	4.93	5.09	5.06	5.27	5.17	5.13	4.86	4.99
AR	3	3	26.34	25.88	26.58	26.89	27.5	26.58	28.36	28.2	28.52	28.84	29.13	5.43	6.29	10.57	6.63	5.92	5.74	4.38	1.52	1.08	03:38:47	03:17:39	04:16:00	03:04:23	02:48:33	02:48:28	02:24:51	01:19:05	01:07:25	1.49	1.91	2.48	2.16	2.11	2.04	1.82	1.15	0.96	4.29	5.03	6.12	4.71	5.24	5.6	4.99	5.03	5.06
Abbrebiations	Elaborated
ID, 1	Sedentary
ID, 2	PoWeR
ID, 3	hPoWeR
AgeAtStart	Age at start of training
BM0	Body mass @ baseline
BM1	Body mass after week 1
BM2	Body mass after week 2
BM3	Body mass after week 3
BM4	Body mass after week 4
BM5	Body mass after week 5
BM6	Body mass after week 6
BM7	Body mass after week 7
BM8	Body mass after week 8
BM9	Body mass after week 9
BMAtSac	Body mass at time of sacrifice
RDI1	Running distance week 1
RDI2	Running distance week 2
RDI3	Running distance week 3
RDI4	Running distance week 4
RDI5	Running distance week 5
RDI6	Running distance week 6
RDI7	Running distance week 7
RDI8	Running distance week 8
RDI9	Running distance week 9
RDU1	Running duration week 1
RDU2	Running duration week 2
RDU3	Running duration week 3
RDU4	Running duration week 4
RDU5	Running duration week 5
RDU6	Running duration week 6
RDU7	Running duration week 7
RDU8	Running duration week 8
RDU9	Running duration week 9
RV1	Running velocity week 1
RV2	Running velocity week 2
RV3	Running velocity week 3
RV4	Running velocity week 4
RV5	Running velocity week 5
RV6	Running velocity week 6
RV7	Running velocity week 7
RV8	Running velocity week 8
RV9	Running velocity week 9
F1	Food consumption week 1
F2	Food consumption week 2
F3	Food consumption week 3
F4	Food consumption week 4
F5	Food consumption week 5
F6	Food consumption week 6
F7	Food consumption week 7
F8	Food consumption week 8
F9	Food consumption week 9
F1Norm	Food consumption normalized to body mass week 1
F2Norm	Food consumption normalized to body mass week 2
F3Norm	Food consumption normalized to body mass week 3
F4Norm	Food consumption normalized to body mass week 4
F5Norm	Food consumption normalized to body mass week 5
F6Norm	Food consumption normalized to body mass week 6
F7Norm	Food consumption normalized to body mass week 7
F8Norm	Food consumption normalized to body mass week 8
F9Norm	Food consumption normalized to body mass week 9
NormTwitchForceGPS	GPS twitch force normalized to body mass
NormPeakForceGPS	GPS peak force normalized to body mass
AbsHeartMass	Absolute heart mass
AbsLSOLMass	Absolute left soleus mass
AbsLPLTMass	Absolute left plantaris mass
AbsLGASMass	Absolute left gastrocnemius mass
AbsLGPSMass	Absolute left GPS complex mass
AbsLTRIMass	Absolute left tricep brachii mass
RelHeartMass	Heart mass normalzied to body mass
RelLSOLMass	Left soleus mass normalized to body mass
RelLPLTMass	Left plantaris mass normalized to body mass
RelLGASMass	Left gastrocnemius mass normalized to body mass
RelLGPSMass	Left GPS complex mass normalized to body mass
RelLTRIMass	Left triceps brachii mass normalized to body mass
PLTfCSA	Plantaris whole muscle fCSA
SOLfCSA	Soleus whole muscle fCSA
FAvg	Average food consumption
FAvgNormBM	Average food consumption normlized to body mass
PLTPerMHC1	Plantaris percent MyHC 1
PLTPerMHC2A	Plantaris percent MyHC 2A
PLTPerMHC2X	Plantaris percent MyHC 2X
PLTPerMHC2B	Plantaris percent MyHC 2B
PLTMHC1CSA	Plantaris MyHC 1 CSA
PLTMHC2ACSA	Plantaris MyHC 2A CSA
PLTMHC2XCSA	Plantaris MyHC 2X CSA
PLTMHC2BCSA	Plantaris MyHC 2B CSA
SOLPerMHC1	Soleus percent MyHC 1
SOLPerMHC2A	Soleus percent MyHC 2A
SOLPerMHC2X	Soleus percent MyHC 2X
SOLPerMHC2B	Soleus percent MyHC 2B
SOLMHC1CSA	Soleus MyHC 1 CSA
SOLMHCIIACSA	Soleus MyHC 2A CSA
SOLMHCIIXCSA	Soleus MyHC 2X CSA
SOLMHCIIBCSA	Soleus MyHC 2B CSA
NormalrpS6SOL	Soleus normalized rpS6
NormalrpS6PLT	Plantaris norlamized rpS6
SOLPerMHCIIXandIIB	Soleus percent MyHC 2X + 2B
PLTPerMHCIIXandIIB	Plantaris percent MyHC 2X + 2B
ChangeBM	Change in body mass (W9-W0)
[truncated: 48 more columns]
